# Supplementary material for: Stereoselective Synthesis of Selenium-Containing Glycoconjugates via the Mitsunobu Reaction
Source: Molecules. 2021 Apr 27;26(9):2541. doi: 10.3390/molecules26092541 (PMC8123786; doi:10.3390/molecules26092541)
Supplement: Supplementary file 1 [file molecules-26-02541-s001.zip]

Archive with 1 entries (1 files):
- molecules-1170949-supplementary.pdf
